# Supplementary material for: Design, Synthesis, and Cytotoxic Assessment of New Haloperidol Analogues as Potential Anticancer Compounds Targeting Sigma Receptors
Source: Molecules. 2024 Jun 6;29(11):2697. doi: 10.3390/molecules29112697 (PMC11173765; doi:10.3390/molecules29112697)
Supplement: Supplementary file 1 [file molecules-29-02697-s001.zip]

Archive with 1 entries (1 files):
- molecules-3011438-supplementary.pdf
